# Supplementary material for: Propentofylline and Interleukin-4 Modulate Lesion-Associated Myeloid Responses and Improve Functional Recovery After Spinal Cord Injury
Source: Cells. 2026 Mar 31;15(7):625. doi: 10.3390/cells15070625 (PMC13072223; doi:10.3390/cells15070625)
Supplement: Supplementary file 1 [file cells-15-00625-s001.zip]

Archive with 1 entries (1 files):
- cells-4156875-supplementary.pdf
